# Supplementary material for: Rapid detection of Kenyan tomato leaf curl virus isolates using probe-enhanced loop-mediated isothermal amplification coupled with a modified DNA extraction method
Source: PLoS One. 2026 May 22;21(5):e0349665. doi: 10.1371/journal.pone.0349665 (PMC13196975; doi:10.1371/journal.pone.0349665)
Supplement: S2 File — GPS coordinates for the different sampling regions including Kirinyaga, Embu, Kajiado, Baringo, Narok and Laikipia. (XLSX) [file pone.0349665.s002.xlsx]

## Sheet: Sheet1
Sample ID	Sample type	County	Location	Coordinates (LAT)	Coordinates (ALT)	Sampling date
KR1	Tomato	Kirinyaga	Mwea West, Mukanduini	S 0° 35'18.03336"	E 37° 16'57.33372"	13/05/2024
KR2	Tomato	Kirinyaga	Kirinyaga Central, Kiaga	S 0° 35'15.40392"	E 37° 16'56.84592"	13/05/2024
KR3	Tomato	Kirinyaga	Kirinyaga Central, Kiaga	S 0° 35'8.15244"	E 37° 16'58.78056"	13/05/2024
KR4	Tomato	Kirinyaga	Kirinyaga Central, Kiaga	S 0° 35'5.22708"	E 37° 17'0.57444"	13/05/2024
KR5	Chili pepper	Kirinyaga	Kirinyaga Central, Kiaga	S 0° 35'2.37516"	E 37° 17'1.07196"	13/05/2024
KR6	Tomato	Kirinyaga	Mwea East, Nyangati	S 0° 35'14.02764"	E 37° 19'8.31288"	14/05/2024
KR7	Tomato	Kirinyaga	Mwea East, Nyangati	S 0° 35'30.87708"	E 37° 19'14.94048"	14/05/2024
KR8	Tomato	Kirinyaga	Mwea East, Nyangati	S 0° 35'32.52408	E 37° 19'14.54268"	14/05/204
KR9	Tomato	Kirinyaga	Mwea East, Nyangati	S 0° 35'29.73552"	E 37° 19'10.51176"	14/05/2024
KR10	Chili pepper	Kirinyaga	Mwea West, Kangai	S 0° 37'0.57324	E 37° 18'55.4886"	15/05/2024
KR11	Tomato	Kirinyaga	Mwea West, Kangai	S 0° 36'4.67172"	E 37° 18'36.33156"	15/05/2024
KR12	Tomato	Kirinyaga	Mwea West, Kangai	S 0° 36'4.52412"	E 37° 18'42.30612"	15/05/2024
KR13	Tomato	Kirinyaga	Mwea West, Kangai	S 0° 35'15.92052"	E 37° 18'30.37104	15/05/1024
KR14	Tomato	Kirinyaga	Mwea West, Kangai	S 0° 35'15.92052"	E 37° 18'30.37105	15/05/2024
KR15	Tomato	Kirinyaga	Ndia, Kiasai	S 0° 32'41.58492"	E 37° 18'37.449"	14/09/2024
KR16	Tomato	Kirinyaga	Ndia , Ndoini	S 0° 32'30.89868"	E 37° 18'29.75328"	14/09/2024
KR17	Tomato	Kirinyaga	Ndia , Ndoini	S 0° 32'30.89868"	E 37° 18'29.75328"	14/09/2024
KR18	Tomato	Kirinyaga	Mwea East, Kiumbu	S 0° 43'15.00636"	E 37° 27'38.7432"	14/09/2024
KR19	Tomato	Kirinyaga	Mwea East, Kiumbu	S 0° 43'15.00636"	E 37° 27'38.7432"	14/09/2024
KR20	Tomato	Kirinyaga	Mwea West, Komboini	N 0° 36' 1.90908''	E 37° 17' 48.01236''	15/09/2024
KR21	Tomato	Kirinyaga	Mwea West, Komboini	N 0° 36' 1.90908''	E 37° 17' 48.01236''	15/09/2024
KR22	Chili pepper	Kirinyaga	Mwea East, Kimicha	N 0° 36' 4.6962''	E 37° 17' 53.77776''	14/09/2024
KR23	Chili pepper	Kirinyaga	Kathega, Kangai, Mwea West	N 0° 35' 59.49708''	E 37° 18' 17.99172''	15/09/2024
KR24	Tomato	Kirinyaga	Kathega, Kangai, Mwea West	N 0° 35' 59.49708''	E 37° 18' 17.99172''	15/09/2024
LK1	Tomato	Laikipia	Siriri, Laikipia	N 0° 17' 41.98776''	E 36° 35' 12.50556''	18/09/2024
LK2	Tomato	Laikipia	Siriri, Laikipia	N 0° 17' 45.06036''	E 36° 35' 24.87264''	18/09/2024
LK3	Tomato	Laikipia	Siriri, Laikipia	N 0° 17' 47.7474''	E 36° 35' 23.8056''	18/09/2024
LK4	Chili pepper	Laikipia	Siriri, Laikipia	N 0° 17' 47.7474''	E 36° 35' 23.8056''	18/09/2024
LK5	Tomato	Laikipia	Siriri, Laikipia	N 0° 17' 58.84944''	E 36° 35' 4.53552''	19/09/2024
LK6	Chili pepper	Laikipia	Siriri, Laikipia	N 0° 17' 58.84944''	E 36° 35' 4.53552''	19/09/2024
LK7	Chili pepper	Laikipia	Siriri, Laikipia	N 0° 17' 58.84944''	E 36° 35' 4.53552''	19/09/2024
LK8	Chili pepper	Laikipia	Rumuruti, Laikipia	N 0° 15' 43.38648''	E 36° 31' 34.30992''	20/09/2024
LK9	Tomato	Laikipia	Rumuruti, Laikipia	N 0° 15' 43.11828''	E 36° 31' 31.59624''	20/09/2024
LK10	Tomato	Laikipia	Rumuruti, Laikipia	N 0° 15' 43.11828''	E 36° 31' 31.59624''	20/09/2024
LK11	Tomato	Laikipia	Rumuruti, Laikipia	N 0° 15' 43.38648''	E 36° 31' 34.30992''	20/09/2024
KJ1	Tomato	Kajiado	Rombo , Rombo	S 3° 3'8.70048"	E 37° 41'47.01264"	18/05/2024
KJ2	Chili pepper	Kajiado	Rombo , Rombo	S 3° 3'8.70048"	E 37° 41'47.01264"	18/05/2024
KJ3	Tomato	Kajiado	Rombo , Rombo	S 3° 3'8.70048"	E 37° 41'47.01264"	18/05/2024
KJ4	Tomato	Kajiado	Kajiado south, Oltepesi B	S 3° 3'56.52108"	E 37° 43'19.72848"	19/05/2024
KJ5	Tomato	Kajiado	Kajiado south, Oltepesi B	S 3° 3'56.52108"	E 37° 43'19.72848"	19/05/2024
KJ6	Tomato	Kajiado	Kajiado south, Oltepesi B	S 3° 4'4.16388"	E 37°43'17.634"	19/05/2024
KJ7	Tomato	Kajiado	Kajiado south,Elerai	S 3° 9'40.842"	E 37°45'21.06648"	20/05/2024
KJ8	Tomato	Kajiado	Kajiado south, Mungushi	S 3° 10'32.70864"	E 37° 45'46.3428"	20/05/2024
KJ9	Chili pepper	Kajiado	Kajiado South,Lumi	S 3° 10'38.9024"	E 37° 44'35.6046"	20/05/2024
KJ10	Tomato	Kajiado	Kimana, Oloile	S 2° 46'33.60396"	E 37° 30'56.835"	26/10/2024
KJ11	Tomato	Kajiado	Kimana, Kiambogo	S 2° 46'22.77156"	E 37° 31'14.66508"	26/10/2024
KJ12	Tomato	Kajiado	Kimana,Kilimanjaro	S 2° 46'22.10196"	E 37° 31'32.17692"	26/10/2024
KJ13	Chili pepper	Kajiado	Kimana, Kilimanjaro	S 2° 46'26.8626"	E 37° 31'51.33972	26/10/2024
KJ14	Tomato	Kajiado	Kimana, Oltepesi	S 2° 46'14.4246"	E 37°32'19.06224"	27/10/2024
KJ15	Tomato	Kajiado	Kimana, Oltepesi	S 2° 46'17.8086"	E 37° 32'25.93896"	27/10/2024
B1	Tomato	Baringo	Marigat, Baringo	N 0° 28' 48.084''	E 36° 1' 2.76708''	29/10/2024
B2	Tomato	Baringo	Marigat, Baringo	N 0° 26' 48.084''	E 36° 1' 2.76708''	29/10/2024
B3	Tomato	Baringo	Eldume	N 0° 27' 22.00104''	E 36° 1' 36.28128''	29/20/2024
B4	Tomato	Baringo	Eldume	N 0° 26' 35.6154''	E 36° 0' 29.62728''	29/10/2024
B5	Tomato	Baringo	Eldume	N 0° 27' 19.593''	E 36° 1' 34.99752''	29/10/2024
N1	Tomato	Baringo	Eldume	N 0° 26' 25.59588''	E 36° 0' 37.30608''	29/10/2024
N2	Chili pepper	Narok	Nguruman, Narok North	S 1° 10' 5.33676''	E 35° 45' 47.64528''	31/10/2024
N3	Chili pepper	Narok	Narok South	S 1° 10' 50.22516''	E 35° 47' 2.14728''	31/10/2024
N4	Chili pepper	Narok	Nguruman, Narok North	S 1° 10' 15.74364''	E 35° 46' 38.46756''	31/10/2024
N5	Tomato	Narok	Narok South	S 1° 10' 50.22516''	E 35° 47' 2.14728''	31/10/2024
