# Supplementary material for: Rapid detection of Kenyan tomato leaf curl virus isolates using probe-enhanced loop-mediated isothermal amplification coupled with a modified DNA extraction method
Source: PLoS One. 2026 May 22;21(5):e0349665. doi: 10.1371/journal.pone.0349665 (PMC13196975; doi:10.1371/journal.pone.0349665)
Supplement: S3 File — An excel file containing 2 sheets: (sheet 1) modified CTAB + column purification; (sheet 2) modified APEG method. (XLSX) [file pone.0349665.s003.xlsx]

## Sheet: Sheet1
Date	Sample Name	Nucleic Acid(ng/uL)	A260/A280	A260/A230	A260	A280	Nucleic Acid Factor	Baseline Correction (nm)	Baseline Absorbance	Corrected (ng/µL)	Corrected %CV	Impurity 1	Impurity 1 A26	Impurity 1 %CV	Impurity 1 mM	Impurity 2	Impurity 2 A260	Impurity 2 %CV	Impurity 2 mM	Impurity 3	Impurity 3 A260	Impurity 3 %CV	Impurity 3 mM
2025-05-20 20:22:00	Sample 1	624.38	1.694	1.029	12.488	7.37	50	340	6.828
2025-05-20 20:24:00	Sample 2	803.268	1.709	0.994	16.065	9.398	50	340	9.087
2025-05-20 20:25:00	Sample 3	413.847	1.7	1.124	8.277	4.869	50	340	4.2
2025-05-20 20:26:00	Sample 4	729.238	1.691	0.999	14.585	8.626	50	340	8.302
2025-05-20 20:27:00	Sample 5	945.466	1.695	1.134	18.909	11.153	50	340	8.882
2025-05-20 20:28:00	Sample 6	248.353	1.805	1.371	4.967	2.751	50	340	1.286
2025-05-20 20:29:00	Sample 7	171.567	1.772	1.356	3.431	1.937	50	340	1.216
2025-05-20 20:29:00	Sample 8	189.829	1.778	1.251	3.797	2.135	50	340	1.428
2025-05-20 20:30:00	Sample 9	484.935	1.73	1.057	9.699	5.608	50	340	5.527
2025-05-20 20:31:00	Sample 10	197.245	1.885	1.912	3.945	2.093	50	340	0.361
2025-05-20 20:32:00	Sample 11	478.646	1.913	1.464	9.573	5.003	50	340	2.642
2025-05-20 20:33:00	Sample 12	116.409	2.075	0.955	2.328	1.122	50	340	0.325
2025-05-20 20:34:00	Sample 13	149.335	2.042	0.791	2.987	1.462	50	340	0.868
2025-05-20 20:35:00	Sample 14	476.645	1.883	1.439	9.533	5.064	50	340	3.108
2025-05-20 20:36:00	Sample 15	194.917	1.81	1.781	3.898	2.154	50	340	0.636
2025-05-20 20:37:00	Sample 16	692.64	1.706	1.041	13.853	8.118	50	340	7.571
2025-05-20 20:38:00	Sample 17	292.635	1.778	1.26	5.853	3.293	50	340	1.794
2025-05-20 20:39:00	Sample 18	326.459	1.704	1.166	6.529	3.831	50	340	3.737
2025-05-20 20:40:00	Sample 19	907.655	1.697	1.01	18.153	10.695	50	340	9.582
2025-05-20 20:41:00	Sample 20	388.033	1.903	1.567	7.761	4.078	50	340	1.38
2025-05-20 20:42:00	Sample 21	371.546	1.816	1.202	27.431	15.105	50	340	9.378
2025-05-20 20:43:00	Sample 22	185.525	1.991	2.085	3.71	1.864	50	340	0.199
2025-05-20 20:44:00	Sample 23	468.413	1.736	1.127	9.368	5.395	50	340	3.659
2025-05-20 20:45:00	Sample 24	116.052	1.882	2.363	2.321	1.233	50	340	-0.049
2025-05-20 20:46:00	Sample 25	509.232	1.893	1.485	10.185	5.379	50	340	2.143
2025-05-20 20:47:00	Sample 26	531.977	1.8	1.208	10.64	5.909	50	340	3.927
2025-05-20 20:48:00	Sample 27	833.478	1.881	1.442	36.67	19.499	50	340	7.824
2025-05-20 20:49:00	Sample 28	143.613	1.906	1.937	2.872	1.507	50	340	0.448
2025-05-20 20:51:00	Sample 29	623.629	1.695	1.162	12.473	7.357	50	340	6.075
2025-05-20 20:52:00	Sample 30	241.486	1.987	1.988	4.83	2.431	50	340	0.143
2025-05-20 20:53:00	Sample 31	136.141	2.677	0.454	0.723	0.27	50	340	-0.323
2025-05-20 20:54:00	Sample 32	253.012	1.861	2.409	1.06	0.57	50	340	0.096
2025-05-20 20:55:00	Sample 33	667.813	1.676	1.145	13.356	7.971	50	340	7.743
2025-05-20 20:56:00	Sample 34	658.64	1.719	1.225	13.173	7.664	50	340	6.404
2025-05-20 20:57:00	Sample 35	172.658	1.811	1.556	1.453	0.802	50	340	0.188
2025-05-20 20:58:00	Sample 36	155.567	1.82	1.437	3.111	1.71	50	340	0.417
2025-05-20 20:59:00	Sample 37	236.467	1.951	1.577	4.729	2.424	50	340	2.678
2025-05-20 20:59:00	Sample 38	109.492	1.683	1.169	2.19	1.301	50	340	0.792
2025-05-20 21:00:00	Sample 39	362.584	1.712	1.213	7.252	4.235	50	340	2.876
2025-05-20 21:01:00	Sample 40	499.734	1.967	2.009	9.995	5.082	50	340	0.676
2025-05-20 21:02:00	Sample 41	1090.02	1.667	0.99	21.8	13.075	50	340	13.104
2025-05-20 21:03:00	Sample 42	555.656	2.032	2.106	11.113	5.468	50	340	1.842
2025-05-20 21:04:00	Sample 43	431.734	1.678	0.984	8.635	5.146	50	340	5.978
2025-05-20 21:05:00	Sample 44	918.534	2.004	1.887	18.371	9.168	50	340	3.404
2025-05-20 21:06:00	Sample 45	133.283	1.984	2.127	2.666	1.344	50	340	0.733
2025-05-20 21:07:00	Sample 46	484.259	2.116	0.851	9.685	4.577	50	340	5.487
2025-05-20 21:07:00	Sample 47	199.018	2.083	0.87	3.98	1.911	50	340	0.448
2025-05-20 21:08:00	Sample 48	111.449	2.319	0.755	2.229	0.961	50	340	-0.273
2025-05-20 21:09:00	Sample 49	428.544	1.692	0.943	8.571	5.065	50	340	5.919
2025-05-20 21:10:00	Sample 50	439.448	1.786	1.233	8.789	4.921	50	340	1.634
2025-05-20 21:11:00	Sample 51	478.189	2.045	1.666	29.564	14.454	50	340	4.203
2025-05-20 21:12:00	Sample 52	518.575	1.892	1.383	50.372	26.617	50	340	10.293
2025-05-20 21:13:00	Sample 53	680.235	1.953	1.58	33.605	17.21	50	340	7.516
2025-05-20 21:15:00	Sample 54	496.159	2.078	2.1	83.923	40.382	50	340	0.799
2025-05-20 21:16:00	Sample 55	907.549	2.05	1.732	18.151	8.853	50	340	2.955
2025-05-20 21:17:00	Sample 56	842.852	2.112	2.222	116.857	55.321	50	340	-0.036
2025-05-20 21:18:00	Sample 57	392.034	1.704	0.589	58.641	34.406	50	340	44.472
2025-05-20 21:19:00	Sample 58	895.657	1.65	1.024	17.913	10.854	50	340	9.531
2025-05-20 21:21:00	Sample 59	574.069	1.988	1.708	31.481	15.832	50	340	4.447
2025-05-20 21:22:00	Sample 60	628.242	1.841	1.318	25.365	13.775	50	340	7.45

## Sheet: Sheet2
Date	Sample Name	Nucleic Acid(ng/uL)	A260/A280	A260/A230	A260	A280	Nucleic Acid Factor	Baseline Correction (nm)	Baseline Absorbance	Corrected (ng/uL)	Corrected %CV	Impurity 1	Impurity 1 A260	Impurity 1 %CV	Impurity 1 mM	Impurity 2	Impurity 2 A260	Impurity 2 %CV	Impurity 2 mM	Impurity 3	Impurity 3 A260	Impurity 3 %CV	Impurity 3 mM
2025-05-27 14:27:00	Sample 1	151.937	2.007	1.73	4.039	2.012	50	340	13.244
2025-05-27 14:28:00	Sample 2	333.16	1.768	1.501	8.663	4.901	50	340	10.298
2025-05-27 14:29:00	Sample 3	530.978	1.751	1.565	10.62	6.065	50	340	17.595
2025-05-27 14:30:00	Sample 4	396.668	1.835	1.726	7.933	4.323	50	340	7.688
2025-05-27 14:31:00	Sample 5	286.816	1.822	1.513	10.736	5.891	50	340	11.532
2025-05-27 14:32:00	Sample 6	434.014	1.696	1.485	9.68	5.708	50	340	51.246
2025-05-27 14:33:00	Sample 7	133.506	1.636	0.92	2.67	1.632	50	340	2.844
2025-05-27 14:34:00	Sample 8	231.45	1.96	1.754	0.629	0.321	50	340	0.785
2025-05-27 14:35:00	Sample 9	83.862	1.771	1.314	1.677	0.947	50	340	1.306
2025-05-27 14:38:00	Sample 10	128.531	1.767	1.514	2.571	1.455	50	340	3.487
2025-05-27 14:39:00	Sample 11	271.552	1.945	1.545	9.431	4.85	50	340	11.822
2025-05-27 14:40:00	Sample 12	137.655	1.861	0.484	3.653	1.963	50	340	10.274
2025-05-27 14:41:00	Sample 13	140.709	1.88	1.513	0.814	0.433	50	340	0.267
2025-05-27 14:42:00	Sample 14	83.403	2.21	1.919	2.668	1.207	50	340	5.227
2025-05-27 14:43:00	Sample 15	136.292	1.622	1.335	0.726	0.448	50	340	-0.071
2025-05-27 14:44:00	Sample 16	308.698	1.921	1.807	0.774	0.403	50	340	2.058
2025-05-27 14:45:00	Sample 17	131.876	1.782	1.532	0.638	0.358	50	340	2.328
2025-05-27 14:46:00	Sample 18	307.205	1.752	1.653	6.144	3.506	50	340	10.905
2025-05-27 14:47:00	Sample 19	96.897	1.707	1.215	0.338	0.198	50	340	0.833
2025-05-27 14:48:00	Sample 20	148.419	1.913	1.816	0.968	0.506	50	340	1.567
2025-05-27 14:49:00	Sample 21	112.161	1.796	1.38	2.243	1.249	50	340	9.368
2025-05-27 14:50:00	Sample 22	121.714	1.699	0.954	2.434	1.433	50	340	3.833
2025-05-27 14:51:00	Sample 23	164.381	1.715	1.745	1.288	0.751	50	340	5.873
2025-05-27 14:52:00	Sample 24	189.106	1.684	1.487	1.782	1.058	50	340	3.182
2025-05-27 14:53:00	Sample 25	84.539	1.853	1.795	0.691	0.373	50	340	1.769
2025-05-27 14:54:00	Sample 26	139.732	1.718	0.984	8.795	5.12	50	340	17.759
2025-05-27 14:55:00	Sample 27	334.788	1.778	1.447	10.696	6.015	50	340	14.733
2025-05-27 14:56:00	Sample 28	137.508	1.685	0.941	0.75	0.445	50	340	1.964
2025-05-27 14:57:00	Sample 29	241.526	1.807	1.799	0.831	0.46	50	340	1.336
2025-05-27 14:58:00	Sample 30	98.789	1.791	1.34	0.376	0.21	50	340	0.771
2025-05-27 14:59:00	Sample 31	126.167	1.789	1.558	2.523	1.41	50	340	5.664
2025-05-27 15:01:00	Sample 32	80.94	1.687	1.46	1.619	0.96	50	340	3.693
2025-05-27 15:02:00	Sample 33	106.875	1.748	1.57	2.138	1.223	50	340	4.977
2025-05-27 15:03:00	Sample 34	177.661	2.088	1.974	0.213	0.102	50	340	0.558
2025-05-27 15:04:00	Sample 35	284.737	1.683	1.403	9.695	5.762	50	340	16.663
2025-05-27 15:05:00	Sample 36	217.263	1.931	1.568	0.195	0.101	50	340	0.218
2025-05-27 15:06:00	Sample 37	199.957	1.873	1.844	0.399	0.213	50	340	0.891
2025-05-27 15:07:00	Sample 38	134.256	1.798	1.41	0.685	0.381	50	340	5.168
2025-05-27 15:08:00	Sample 39	155.776	1.756	1.311	0.316	0.18	50	340	0.217
2025-05-27 15:09:00	Sample 40	484.407	1.701	0.974	17.688	10.396	50	340	26.501
2025-05-27 15:10:00	Sample 41	336.9	1.658	0.837	16.738	10.095	50	340	17.244
2025-05-27 15:11:00	Sample 42	81.664	1.698	0.88	1.633	0.962	50	340	2.685
2025-05-27 15:12:00	Sample 43	152.951	1.826	1.715	1.059	0.58	50	340	1.965
2025-05-27 15:13:00	Sample 44	382.85	1.762	1.52	11.657	6.617	50	340	13.649
2025-05-27 15:14:00	Sample 45	278.864	1.737	1.415	5.577	3.211	50	340	6.669
2025-05-27 15:15:00	Sample 46	168.084	1.802	1.701	1.362	0.756	50	340	1.761
2025-05-27 15:16:00	Sample 47	219.924	1.676	1.464	12.398	7.397	50	340	13.99
2025-05-27 15:17:00	Sample 48	129.584	2.046	1.985	2.592	1.267	50	340	0.746
2027-05-27 15:18:00	Sample 49	403.268	1.709	1.394	16.065	9.398	50	340	9.087
2025-05-27 15:18:00	Sample 50	413.847	1.7	1.224	8.277	4.869	50	340	4.2
2025-05-27 15:19:00	Sample 51	329.238	1.691	0.999	14.585	8.626	50	340	8.302
2025-05-27 15:20:00	Sample 52	58.64	1.719	1.425	13.173	7.664	50	340	6.404
2025-05-27 15:21:00	Sample 53	133.436	1.781	1.633	8.509	4.778	50	340	5.838
2025-05-27 15:22:00	Sample 54	439.448	1.786	1.671	8.789	4.921	50	340	1.634
2025-05-27 15:23:00	Sample 55	188.364	1.891	1.755	15.767	8.338	50	340	12.642
2025-05-27 15:24:00	Sample 56	305.986	1.794	1.651	6.12	3.411	50	340	7.569
2025-05-27 15:25:00	Sample 57	131.521	1.813	1.716	14.629	8.071	50	340	15.735
2025-05-27 15:26:00	Sample 58	109.492	1.751	1.569	2.19	1.251	50	340	0.792
2025-05-27 15:27:00	Sample 59	84.625	1.782	1.713	7.693	4.318	50	340	6.446
2025-05-27 15:28:00	Sample 60	248.689	1.815	1.762	8.974	4.944	50	340	9.597
