# Supplementary material for: Rapid detection of Kenyan tomato leaf curl virus isolates using probe-enhanced loop-mediated isothermal amplification coupled with a modified DNA extraction method
Source: PLoS One. 2026 May 22;21(5):e0349665. doi: 10.1371/journal.pone.0349665 (PMC13196975; doi:10.1371/journal.pone.0349665)
Supplement: S4 File — An excel file showing the readings for genomic DNA extracted using modified APEG method and used for qPCR analysis of asymptomatic samples. (XLSX) [file pone.0349665.s004.xlsx]

## Sheet: QubitData_21-11-2025_13-57-25
Run ID	Test Date	Assay Name	Sample Name	Original Sample Conc.	Original sample conc. units	Qubit Tube Conc.	Qubit tube conc. units	Sample Volume (uL)	Dilution Factor	Extended Low Range	Core Range	Extended High Range	Excitation	Std 1 RFU	Std 2 RFU	Std 3 RFU	Sample RFU	Last Read Standards	Reagent Lot#	Plate Barcode	Well	Sample ID	Tags
211125-135026	21/11/2025 01:53:39 PM	1X dsDNA HS	S1	63.6	ng/uL	636	ng/mL	2	100	0.05-0.1	0.1-50.0	50.0-60.0	BLUE	0.994082	594.815		758	21/11/2025 01:50:54 PM
211125-135026	21/11/2025 01:53:39 PM	1X dsDNA HS	S2	58.6	ng/uL	586	ng/mL	2	100	0.05-0.1	0.1-50.0	50.0-60.0	BLUE	0.923076	660.386		775	21/11/2025 01:50:54 PM
211125-135026	21/11/2025 01:53:39 PM	1X dsDNA HS	S3	58.6	ng/uL	586	ng/mL	2	100	0.05-0.1	0.1-50.0	50.0-60.0	BLUE	1.04142	610.068		716	21/11/2025 01:50:54 PM
211125-135026	21/11/2025 01:53:39 PM	1X dsDNA HS	S4	60	ng/uL	600	ng/mL	2	100	0.05-0.1	0.1-50.0	50.0-60.0	BLUE	0.994082	656.038		789	21/11/2025 01:50:54 PM
211125-135026	21/11/2025 01:53:39 PM	1X dsDNA HS	S5	54.3	ng/uL	543	ng/mL	2	100	0.05-0.1	0.1-50.0	50.0-60.0	BLUE	0.85207	625.795		681	21/11/2025 01:50:54 PM
211125-135026	21/11/2025 01:53:39 PM	1X dsDNA HS	S6	33.6	ng/uL	336	ng/mL	2	100	0.05-0.1	0.1-50.0	50.0-60.0	BLUE	0.899408	571.961		383	21/11/2025 01:50:54 PM
211125-135026	21/11/2025 01:53:39 PM	1X dsDNA HS	S7	55	ng/uL	550	ng/mL	2	100	0.05-0.1	0.1-50.0	50.0-60.0	BLUE	0.781064	534.471		588	21/11/2025 01:50:54 PM
211125-135026	21/11/2025 01:53:39 PM	1X dsDNA HS	S8	50.9	ng/uL	509	ng/mL	2	100	0.05-0.1	0.1-50.0	50.0-60.0	BLUE	0.828402	464.72		473	21/11/2025 01:50:54 PM
211125-135026	21/11/2025 01:57:18 PM	1X dsDNA HS	S9	29.8	ng/uL	298	ng/mL	2	100	0.05-0.1	0.1-50.0	50.0-60.0	BLUE	0.994082	594.815		354	21/11/2025 01:50:54 PM
