# Supplementary material for: Rapid detection of Kenyan tomato leaf curl virus isolates using probe-enhanced loop-mediated isothermal amplification coupled with a modified DNA extraction method
Source: PLoS One. 2026 May 22;21(5):e0349665. doi: 10.1371/journal.pone.0349665 (PMC13196975; doi:10.1371/journal.pone.0349665)
Supplement: S6 File — The file contains multiple Graphpad files for the different statistical analyses which were carried out. (ZIP) [file pone.0349665.s006.zip]

Archive with 20 entries (20 files):
- GRAPHPAD LOOP PRIMER.pzf
- GRAPHPAD PROBE.pzf
- Different extraction methods_Aby.prism
- GRAPHPAD APEG+PVP+NACL (S).pzf
- B1-Probe t-test.pzf
- B2-Probe t-test.pzf
- KJ3-Probe t-test.pzf
- KR1 Loop t-test.pzf
- KR1-Probe t-test.pzf
- KR9 Loop t-test.pzf
- KR9-Probe t-test.pzf
- LK5 Loop t-test.pzf
- LK5-Probe t_test.pzf
- N2-Probe t-test.pzf
- N5 Loop t-test.pzf
- N5-Probe t-test.pzf
- PC Loop t-test.pzf
- PC-Probe t-test.pzf
- B1 Loop t-test.pzf
- S21b_GraphPad Contingency analysis
